# Supplementary material for: GPU Implementation of the Improved CEEMDAN Algorithm for Fast and Efficient EEG Time–Frequency Analysis
Source: Sensors (Basel). 2023 Oct 23;23(20):8654. doi: 10.3390/s23208654 (PMC10611056; doi:10.3390/s23208654)
Supplement: Supplementary file 1 [file sensors-23-08654-s001.zip]

Archive with 1 entries (1 files):
- sensors-2641405-supplementary.pdf
